# Supplementary material for: aiSEGcell: User-friendly deep learning-based segmentation of nuclei in transmitted light images
Source: PLoS Comput Biol. 2024 Aug 23;20(8):e1012361. doi: 10.1371/journal.pcbi.1012361 (PMC11343410; doi:10.1371/journal.pcbi.1012361)
Supplement: S16 Table — (XLSX) [file pcbi.1012361.s032.xlsx]

## Sheet: Sheet1
experiment_id	movie_name	data_set	training+val_images	test_images	cells	cell_morphology	setup	pixel_size_x [um/px]	pixel_size_y [um/px]	movie_duration [h]	stimulation [h] (tp)	imaging_freq [min]	microscope	camera	objective	bio_model_system	stimulation	published
1	181002TK20	D1	365	121	mGMP	round	20	0.62	0.62	12 (121)	1 (10)	6	Nikon A1 confocal	A1-DUG-2	20x/0.75 CFI Plan Apochromat l	GFP-p65 +/+, H2B-mCherry +/- mice	blank/TNF (40 ng/mL)	Kull et al., Blood, 2022
2	181011TK20	D1	339	103	mMPP1/2/3/4	round	20	0.62	0.62	12 (103)	1 (9)	7	Nikon A1 confocal	A1-DUG-2	20x/0.75 CFI Plan Apochromat l	GFP-p65 +/+, H2B-mCherry +/- mice	blank/TNF (40 ng/mL)	Kull et al., Blood, 2022
3	181015TK20	D1	587	206	mMPP1/2/3/4	round	20	0.62	0.62	12 (103)	1 (9)	7	Nikon A1 confocal	A1-DUG-2	20x/0.75 CFI Plan Apochromat l	GFP-p65 +/+, H2B-mCherry +/- mice	blank/TNF (40 ng/mL)	Kull et al., Blood, 2022
4	181019TK20	D1	306	0	mPreGM/PreMegE/MkP	round	20	0.62	0.62	12 (121)	1 (10)	6	Nikon A1 confocal	A1-DUG-2	20x/0.75 CFI Plan Apochromat l	GFP-p65 +/+, H2B-mCherry +/- mice	blank/TNF (40 ng/mL)	Kull et al., Blood, 2022
5	181025TK20	D1	157	121	mPreGM/PreMegE/MkP	round	20	0.62	0.62	12 (121)	1 (10)	6	Nikon A1 confocal	A1-DUG-2	20x/0.75 CFI Plan Apochromat l	GFP-p65 +/+, H2B-mCherry +/- mice	blank/TNF (40 ng/mL)	Kull et al., Blood, 2022
6	181102TK20	D1	324	202	mGMP/mHSC	round	20	0.62	0.62	12 (101)	1 (9)	7	Nikon A1 confocal	A1-DUG-2	20x/0.75 CFI Plan Apochromat l	GFP-p65 +/+, H2B-mCherry +/- mice	blank/TNF (40 ng/mL)	Kull et al., Blood, 2022
7	181130TK20	D1	449	206	mGMP/mHSC	round	20	0.62	0.62	12 (103)	1 (9)	7	Nikon A1 confocal	A1-DUG-2	20x/0.75 CFI Plan Apochromat l	GFP-p65 +/+, H2B-mCherry +/- mice	blank/TNF (40 ng/mL)	Kull et al., Blood, 2022
8	190125SK20	D1	176	0	monocytic progenitors (osteoclast diff)	complex	20	0.62	0.62	48 (412)	1 (9)	7	Nikon A1 confocal	A1-DUG-2	20x/0.75 CFI Plan Apochromat l	GFP-p65 +/+, H2B-mCherry +/- mice	blank/TNFa(40 ng/mL) and w/o L-Ascorbic acid	no
9	200117SK20	D1	1143	298	mMacrophage, mMonocytes	complex	20	0.62	0.62	17.4 (149)	1 (9)	7	Nikon A1 confocal	A1-DUG-2	20x/0.75 CFI Plan Apochromat l	GFP-p65 +/+, H2B-mCherry +/- mice	Osteoclast media (without RANKL)	no
10	201124SK30	D1	802	242	mMacrophage, mMonocytes	complex	30	0.34	0.34	14 (121)	1 (9)	7	Nikon W1 SoRa Spinning Disk confocal	Hamamatsu Orca Flash 4.0	20x/0.75 CFI Plan Apochromat l	GFP-p65 +/+, H2B-mCherry +/- mice	blank/LPS (10/100 ng/mL)	no
11	201201SK30	D1	2177	618	mMacrophage, mMonocytes	complex	30	0.34	0.34	24 (206)	1 (9)	7	Nikon W1 SoRa Spinning Disk confocal	Hamamatsu Orca Flash 4.0	20x/0.75 CFI Plan Apochromat l	GFP-p65 +/+, H2B-mCherry +/- mice	blank/TNF (10 ng/mL)	no
12	210317TK20	D1	567	321	mMacrophage, mMonocytes	complex	20	0.62	0.62	48 (321)	1 (7)	9	Nikon A1 confocal	A1-DUG-2	20x/0.75 CFI Plan Apochromat l	GFP-p65 +/+, H2B-mCherry +/- mice	blank/TNF (10 ng/mL)	no
13	210331SK30	D1	1156	406	mLSK	round	30	0.34	0.34	x (29)	x	x	Nikon W1 SoRa Spinning Disk confocal	Hamamatsu Orca Flash 4.0	20x/0.75 CFI Plan Apochromat l	GFP-p65 +/+, H2B-mCherry +/- mice	blank/TNF (40 ng/mL)	no
14	211125DS30	D1	1301	309	mGMPs	round	30	0.34	0.34	12 (103)	1 (9)	7	Nikon W1 SoRa Spinning Disk confocal	Hamamatsu Orca Flash 4.0	20x/0.75 CFI Plan Apochromat l	GFP-p65 +/+, H2B-mCherry +/- mice	blank/TNF (40 ng/mL)	no
15	181024TK20	D2	0	605	PreGM/MkP/PreMegE	round	20	0.62	0.62	12 (121)	1 (10)	6	Nikon A1 confocal	A1-DUG-2	20x/0.75 CFI Plan Apochromat l	GFP-p65 +/+, H2B-mCherry +/- mice	blank/TNF (40 ng/mL)	Kull et al., Blood, 2022
16	200313SK20	D2	0	1194	mMacrophage, mMonocytes	complex	20	0.62	0.62	23 (199)	1 (9)	7	Nikon A1 confocal	A1-DUG-2	20x/0.75 CFI Plan Apochromat l	GFP-p65 +/+, H2B-mCherry +/- mice	WT/TNF-KO stimulated w/o L-Ascorbic acid	no
17	200925SK30	D2	0	1194	monocytic progenitors (osteoclast diff)	complex	30	0.34	0.34	23 (199)	1 (9)	7	Nikon W1 SoRa Spinning Disk confocal	Hamamatsu Orca Flash 4.0	20x/0.75 CFI Plan Apochromat l	GFP-p65 +/+, H2B-mCherry +/- mice	Osteoclast media(without RANKL)	no
18	210930MA20	D2	0	778	GMP GM	round	20	0.62	0.62	12.15 (81)	1 (7)	9	Nikon A1 confocal	A1-DUG-2	20x/0.75 CFI Plan Apochromat l	GFP-p65 +/+, H2B-mCherry +/- mice	blank/TNF (40 ng/mL)	no
19	220524DS30	D2	0	2472	GMP	round	30	0.34	0.34	12 (103)	1 (9)	7	Nikon W1 SoRa Spinning Disk confocal	Hamamatsu ORCA-Fusion	20x/0.75 CFI Plan Apochromat l	GFP-p65 +/+, H2B-mCherry +/- mice	blank/TNF (40 ng/mL)	no
20	210825YZ14	D3	24	0	HSCs, Megas	round, complex	14	0.375	0.375	x	x	x	Nikon Eclipse - Ti-E	Hamamatsu Orca Flash 4.0 V2	20x/0.75 CFI Plan Apochromat l	WT B6 mice	x	no
21	210826YZ12	D3	10	0	HSCs, Megas	round, complex	12	0.375	0.375	x	x	x	Nikon Eclipse - Ti-E	Hamamatsu Orca Flash 4.0 V2	20x/0.75 CFI Plan Apochromat l	WT B6 mice	x	no
22	210824YZ12	D3	0	29	HSCs, Megas	round, complex	12	0.375	0.375	x	x	x	Nikon Eclipse - Ti-E	Hamamatsu Orca Flash 4.0 V2	20x/0.75 CFI Plan Apochromat l	WT B6 mice	x	no
23	171004SH13	D4	22	0	ESCs	complex	13	0.65	0.65	x	x	x	Nikon Eclipse - Ti-E	Hamamatsu Orca Flash 4.0	10x/0.45 CFI Plan Apochromat l	mouse ESCs	x	no
24	170525SH13	D4	10	0	ESCs	complex	13	0.65	0.65	x	x	x	Nikon Eclipse - Ti-E	Hamamatsu Orca Flash 4.0	10x/0.45 CFI Plan Apochromat l	mouse ESCs	x	no
25	170601SH11	D4	0	10	ESCs	complex	11	0.65	0.65	x	x	x	Nikon Eclipse - Ti-E	Hamamatsu Orca Flash 4.0	10x/0.45 CFI Plan Apochromat l	mouse ESCs	x	no
26	190905WW12	D5	0	816	hMPP	round	12	0.375	0.375	3.4 (51)	0.67 (10)	4	Nikon Eclipse - Ti-E	Hamamatsu Orca Flash 4.0	20x/0.45 CFI Plan Apochromat l	human umbilical cord blood	3F (100 ng/mL SCF, 50 ng/mL TPO, 100 ng/mL Flt3L)/5F (100 ng/mL SCF, 100 ng/mL FLT3L, 20 ng/mL IL-3, 20 ng/mL IL-6, 20 ng/mL G-CSF)	Wang et al., Blood, 2021
27	230624DS30	D6	0	7712	GMP-GM	round, complex	30	0.62	0.62	36 (241)	1 (7)	9	Nikon W1 SoRa Spinning Disk confocal	Hamamatsu ORCA-Fusion	20x/0.75 CFI Plan Apochromat l	GFP-p65 +/+ mice	blank/TNF (40 ng/mL)	no
28	230629DS30	D6	0	7471	GMP-GM	round, complex	30	0.62	0.62	36 (241)	1 (7)	9	Nikon W1 SoRa Spinning Disk confocal	Hamamatsu ORCA-Fusion	20x/0.75 CFI Plan Apochromat l	GFP-p65 +/+ mice	blank/TNF (40 ng/mL)	no
29	240417YZ15	D7	0	5	GMP	round	16	0.375	0.375	x	x	x	Nikon Eclipse - Ti2	Hamamatsu ORCA-Fusion	20x/0.75 CFI Plan Apochromat l	WT B6 mice	x	no
30	240418YZ16	D7	0	3	GMP	round	16	0.375	0.375	x	x	x	Nikon Eclipse - Ti2	Hamamatsu ORCA-Fusion	20x/0.75 CFI Plan Apochromat l	WT B6 mice	x	no
31	240418YZ17	D7	0	2	GMP	round	16	0.375	0.375	x	x	x	Nikon Eclipse - Ti2	Hamamatsu ORCA-Fusion	20x/0.75 CFI Plan Apochromat l	WT B6 mice	x	no
